# Supplementary material for: Natural Protein-Restricted Diets and Their Impact on Linear Growth in Patients with Propionic and Methylmalonic Acidemia: A Systematic Review
Source: J Pers Med. 2025 Dec 22;16(1):4. doi: 10.3390/jpm16010004 (PMC12842771; doi:10.3390/jpm16010004)
Supplement: Supplementary file 1 [file jpm-16-00004-s001.zip]

Archive with 1 entries (1 files):
- jpm-3983302-supplementary.pdf
